# Supplementary material for: Using Different Types of Artificial Neural Networks to Classify 2D Matrix Codes and Their Rotations—A Comparative Study
Source: J Imaging. 2023 Sep 18;9(9):188. doi: 10.3390/jimaging9090188 (PMC10532761; doi:10.3390/jimaging9090188)
Supplement: Supplementary file 1 [file jimaging-09-00188-s001.zip]

Archive with 3,004 entries (3,004 files):
- s30.txt
- s20.txt
- s10.txt
- readme.txt
- 5_03_198.png
- 5_03_199.png
- 5_03_196.png
- 5_03_197.png
- 5_03_194.png
- 5_03_195.png
- 5_03_193.png
- 5_03_191.png
- 5_03_192.png
- 5_03_190.png
- 5_03_188.png
- 5_03_189.png
- 5_03_186.png
- 5_03_187.png
- 5_03_184.png
- 5_03_185.png
- 5_03_182.png
- 5_03_183.png
- 5_03_181.png
- 5_03_179.png
- 5_03_180.png
- 5_03_177.png
- 5_03_178.png
- 5_03_175.png
- 5_03_176.png
- 5_03_173.png
- 5_03_174.png
- 5_03_171.png
- 5_03_172.png
- 5_03_169.png
- 5_03_170.png
- 5_03_168.png
- 5_03_166.png
- 5_03_167.png
- 5_03_164.png
- 5_03_165.png
- 5_03_162.png
- 5_03_163.png
- 5_03_160.png
- 5_03_161.png
- 5_03_158.png
- 5_03_159.png
- 5_03_156.png
- 5_03_157.png
- 5_03_155.png
- 5_03_153.png
- 5_03_154.png
- 5_03_151.png
- 5_03_152.png
- 5_03_149.png
- 5_03_150.png
- 5_03_148.png
- 5_03_146.png
- 5_03_147.png
- 5_03_144.png
- 5_03_145.png
- 5_03_143.png
- 5_03_142.png
- 5_03_140.png
- 5_03_141.png
- 5_03_138.png
- 5_03_139.png
- 5_03_136.png
- 5_03_137.png
- 5_03_134.png
- 5_03_135.png
- 5_03_132.png
- 5_03_133.png
- 5_03_131.png
- 5_03_129.png
- 5_03_130.png
- 5_03_127.png
- 5_03_128.png
- 5_03_125.png
- 5_03_126.png
- 5_03_123.png
- 5_03_124.png
- 5_03_121.png
- 5_03_122.png
- 5_03_119.png
- 5_03_120.png
- 5_03_118.png
- 5_03_116.png
- 5_03_117.png
- 5_03_114.png
- 5_03_115.png
- 5_03_112.png
- 5_03_113.png
- 5_03_110.png
- 5_03_111.png
- 5_03_108.png
- 5_03_109.png
- 5_03_106.png
- 5_03_107.png
- 5_03_105.png
- 5_03_103.png
- 5_03_104.png
- 5_03_101.png
- 5_03_102.png
- 5_03_099.png
- 5_03_100.png
- 5_03_097.png
- 5_03_098.png
- 5_03_095.png
- 5_03_096.png
- 5_03_093.png
- 5_03_094.png
- 5_03_091.png
- 5_03_092.png
- 5_03_089.png
- 5_03_090.png
- 5_03_087.png
- 5_03_088.png
- 5_03_085.png
- 5_03_086.png
- 5_03_083.png
- 5_03_084.png
- 5_03_081.png
- 5_03_082.png
- 5_03_080.png
- 5_03_078.png
- 5_03_079.png
- 5_03_076.png
- 5_03_077.png
- 5_03_074.png
- 5_03_075.png
- 5_03_072.png
- 5_03_073.png
- 5_03_070.png
- 5_03_071.png
- 5_03_068.png
- 5_03_069.png
- 5_03_067.png
- 5_03_065.png
- 5_03_066.png
- 5_03_063.png
- 5_03_064.png
- 5_03_061.png
- 5_03_062.png
- 5_03_059.png
- 5_03_060.png
- 5_03_057.png
- 5_03_058.png
- 5_03_055.png
- 5_03_056.png
- 5_03_053.png
- 5_03_054.png
- 5_03_051.png
- 5_03_052.png
- 5_03_049.png
- 5_03_050.png
- 5_03_047.png
- 5_03_048.png
- 5_03_045.png
- 5_03_046.png
- 5_03_043.png
- 5_03_044.png
- 5_03_042.png
- 5_03_040.png
- 5_03_041.png
- 5_03_038.png
- 5_03_039.png
- 5_03_036.png
- 5_03_037.png
- 5_03_034.png
- 5_03_035.png
- 5_03_032.png
- 5_03_033.png
- 5_03_030.png
- 5_03_031.png
- 5_03_029.png
- 5_03_027.png
- 5_03_028.png
- 5_03_025.png
- 5_03_026.png
- 5_03_023.png
- 5_03_024.png
- 5_03_021.png
- 5_03_022.png
- 5_03_019.png
- 5_03_020.png
- 5_03_017.png
- 5_03_018.png
- 5_03_016.png
- 5_03_014.png
- 5_03_015.png
- 5_03_012.png
- 5_03_013.png
- 5_03_010.png
- 5_03_011.png
- 5_03_008.png
- 5_03_009.png
- 5_03_006.png
- 5_03_007.png
- 5_03_004.png
- 5_03_005.png
- 5_03_003.png
- 5_03_001.png
- 5_03_002.png
- 5_02_199.png
- 5_03_000.png
- 5_02_197.png
- 5_02_198.png
- 5_02_195.png
- 5_02_196.png
- 5_02_193.png
- 5_02_194.png
- 5_02_191.png
- 5_02_192.png
- 5_02_190.png
- 5_02_188.png
- 5_02_189.png
- 5_02_186.png
- 5_02_187.png
- 5_02_184.png
- 5_02_185.png
- 5_02_183.png
- 5_02_182.png
- 5_02_181.png
- 5_02_180.png
- 5_02_178.png
- 5_02_179.png
- 5_02_177.png
- 5_02_175.png
- 5_02_176.png
- 5_02_173.png
- 5_02_174.png
- 5_02_171.png
- 5_02_172.png
- 5_02_169.png
- 5_02_170.png
- 5_02_167.png
- 5_02_168.png
- 5_02_165.png
- 5_02_166.png
- 5_02_164.png
- 5_02_162.png
- 5_02_163.png
- 5_02_160.png
- 5_02_161.png
- 5_02_158.png
- 5_02_159.png
- 5_02_156.png
- 5_02_157.png
- 5_02_154.png
- 5_02_155.png
- 5_02_151.png
- 5_02_152.png
- 5_02_153.png
- 5_02_149.png
- 5_02_150.png
- 5_02_147.png
- 5_02_148.png
- 5_02_144.png
- 5_02_145.png
- 5_02_146.png
- 5_02_142.png
- 5_02_143.png
- 5_02_140.png
- 5_02_141.png
- 5_02_138.png
- 5_02_139.png
- 5_02_137.png
- 5_02_135.png
- 5_02_136.png
- 5_02_133.png
- 5_02_134.png
- 5_02_132.png
- 5_02_129.png
- 5_02_130.png
- 5_02_131.png
- 5_02_127.png
- 5_02_128.png
- 5_02_125.png
- 5_02_126.png
- 5_02_124.png
- 5_02_122.png
- 5_02_123.png
- 5_02_120.png
- 5_02_121.png
- 5_02_118.png
- 5_02_119.png
- 5_02_116.png
- 5_02_117.png
- 5_02_114.png
- 5_02_115.png
- 5_02_112.png
- 5_02_113.png
- 5_02_111.png
- 5_02_109.png
- 5_02_110.png
- 5_02_107.png
- 5_02_108.png
- 5_02_105.png
- 5_02_106.png
- 5_02_103.png
[truncated: 2,704 more entries]
