# Supplementary material for: Using Different Types of Artificial Neural Networks to Classify 2D Matrix Codes and Their Rotations—A Comparative Study
Source: J Imaging. 2023 Sep 18;9(9):188. doi: 10.3390/jimaging9090188 (PMC10532761; doi:10.3390/jimaging9090188)
Supplement: Supplementary file 1 [file jimaging-09-00188-s001.zip › s30.txt]

Z0n32F0HrPzysdNtwqxaVrm6FmLS30
AXEDWXXbkxkFtlXk5vZuhnxQe4MjIz
s3Q6iuYmebw7LtYakTISgwSIKGEjN2
0puM5sC90VXzAIuvqpZ6t9A9q0hWA4
uoD4hTCWvU4Gww3K9jlXvaqOn5p0D6
cZaYA70aPsOWXpvDEPqC6jPk8YJRQi
UcPqjt5WjwGnmqSjgs9tY90ycKyY1u
T60yvcJmhJHq4yiNDtiLZxCw3x8Qze
r9l37F7nPW27m5dI1172aEA9vfDXI0
GWbaocIbgnLSOnOF0eS5lU0VASEVwc
CLsjt6UiWaUYtFoJvNzr4W9aZPFKdb
5LEczRbUULwRzxJpPzwz3HwYRXemQt
Zo9NMtd7cSJKZELOaOQMBu4RPw2cXD
4Y8qCXXy6I9zswASfOs6WoUbrqwI5L
7mgbXljWlCSRCbheEnJoC0ohDJvTEa
k5019ZctIouHalcX7LFkrfrR1tvBxJ
N7DSzC7hUsbKZpwVNi1CTgyFyTEbWM
PFur4rKKs7LBM4fkDvQnQnbAtEV7RY
5f83c1mLxzcKo57W5QGiB6TyL3STP0
lgesK7uSHHNLNwXprOlnkHxItZjcp7
UQCWIdwlSawk0bQHWRNkn7QBpOKzNf
jphqN7m4tKzG6QVtio3cR3KhRr6loK
k9zmWQLBjPU08WaLZj5c0bmqU6OvSb
cQ8dYnpCYLQ88S0PI9PGxvsz9t93d8
oNFMLkIeDsJwbm3v0O5eJGCZXVRwPI
EY5vfNWnA8rELARmGw9jXRrruXkd3z
lmh07bqH71hkbW6sSuJlYcdU2fhlgg
bv4U0g0OKqSE32Jf8wrjA4vLxjHqzZ
6xwBKnC2sseOiz09L4uSKNnnA002Nz
g6DX9eP7VBhsGbavzIhaD70LV6Pg1B
4dJ7Fd01PyTc5AXE4f0MFn9EZW5ecN
XGRBWguDb5kPSZT0qiUBnHSTZJGcSM
Kn7dEx5hFgfB6YSjngrMbgA121enep
ToPVYVVZIBg6NXxucnmLV2jynjv1T1
WX23YwYZgOrUNtDfREQhVec0QKvMcP
Zoj054XWXWRLuw0z7spHKPyW9dxM1P
50bU0RM12VrvUQBgI4jqCts423gaTC
0DZuIgBZa4SO4TAWWvSOj98j7xPm9t
BXa3k3G07wghJPuav7SR28a4YEbDNM
6AxAnqRmAqaHFUUgTvGna4gDshRnZq
ggeTF4oPiiGEmhRgWENrJ2u6gPK4uv
CK316xKRtPU18bYS90XnuHF0mPZ3h8
SYsP9c9nUQA3c1jhXw5skTImjz0Daa
qiXRX7lX0OJklYjHPdkxxfzTDVx57K
WDQQdGqvJlX1VD9BkOhuFEmaFNaFEn
wGi93cunDqXY0KeHXQ00HnsBynjJwr
d7o91R7UoTed7Pr0iqsHlw876J0bTe
UDUyv4WhHxkGKhlhiymuL4ZJsJSAhH
quouDTIAJD6xGg0WTFkEvUPT4PDplb
eJzcXoVa5lm04uiotJG1yNjCZMZENL
za0HTiOvRWAElmOG5FnOgeYfJuwHkf
GtCcZfwnFcF4vfdH0VBNiSOAk49C6F
fT0NKDaIK0YrdsheuyULJklN057hWS
MdztbRT7EiAhsowVC0qr34Gkbj5on4
T0dPwbGP4m0lt6jRMBInVeNlcvmdnH
jEKllNkucjuDoLSkxNGRjbUKlRN5Hr
LvsHLagP9XmT5zx17uD0BRPMiZ1wwT
6xjO7hcCIPpb16GI0KSXflfYXHzIJu
OCc07Fn92YqpOLZPJWovzonf71Yc5I
P0sw65MHsfnE0LbA2O5JehknZrJ5M0
Pp33yn9Zba3Npwcb0FXeNNCtWh8hjG
uQ0REJlyHCba23wgnynyfcreST8oFx
tMfsgvXdaFxRsVnSO3Dcjbta2ac25B
BpJOdsQkw0KMn094OccB4av2FIYHyh
5Jvk7Lv0Y1bfdTI3zNLbfnrA4DRLAK
De0iDGr4EaS5Cl9qc1wnICP203twE7
F4sFN9XK040ldxD48mUNEN0a72poYu
gNjP030pM4j4khADI6krda6LYKF5V4
KTu1cH2dyY7ImPc9UYi0Pm1pAIE0Mq
yYAORwjqROi9YtBJX2JKIhUWM4bvk7
smxpz2vpNDrsjDYi4nqxIABcBCV3wK
CtVPF8K4Ji2c2Xf225Z15ZPV9aAIEJ
HhttzUPQpDLOZYfgSsr0zEXLRfdF4K
KSxPoLyp6382OWJItYtkRafEXsOYmx
1yFxARGRdy3cA055391MoX3hcnX4H0
ZF16h8mJgooSXGToRYn1AQbH0R0Xai
01gB7gLanUA1F4YAyOLxjJv1HRMTdL
LVLjoEBhozYuID0SUzcXvVu3g2Nnwe
XqVtlH11WwehSnF3pUCxeNLqw3YkJ1
2hVib72omnIp8SPv8z6gsw3JSXsbkC
erYN8nza2AYyi2Jx0gW4Rl3bgKOA5U
oq5G9L8B5bjolwJyeGcW8WDwmO2flY
MvnwrkPGowUInz9l2Fipf3pY09z8Qb
TdAyAk9vNiQAUHjg9F4LavxVd1A0ZO
wkM0Vd4y2kWSdqva23Y2zVWfigcfUi
BRhIUukUDKvtqHbETZ5EZL7EuFoM07
VVpTFnolYgVeQC66SMe0yfkZcpWTsO
MGj6oUcpYMn4VRFp0OD0oAvGxfbjVA
m4opGNztMiKo7Mb7Wlz5AnYgpG4ENB
R25EL1VfLjNK2oPA26hd7vYLPxkRW8
ocbzzuneW0p8o6CMu6NFyz8FxDr8rA
mY3EwbmoVDcpxgWTnF2b1F0i0VL82w
ig8kM6MHiX0XR8mMB05kBbUllbe5aF
N1bvE7Kgl6iurOIsrmNr8NgqLiBTce
ybEZKEjH9200EofWsojleZ5VyaDGMW
b0TGwBGp0TPQcuXZGeiQngAv38ttxS
jGLOwBifY0pwvdtcBAsJU5WrUgoDwI
xj48leK8h0vjjFNnp5TAMexBldIyfk
Ta0hisPJ0ASaDdMUuIbGnJsF28ODNl
Mc8ZcsBSc0H0Ige5qQK3Rb7CP5ecNP
EYWjhEmm0yZC2AFHUFQ3sOoyznLwE9
5DazYfAXUeuolAzMw11TS2dgGT6Zwq
7Lebsp8jxo6PERM2gWIkYTH3nCW1zp
MZV5hWt8Rh2VHBqmCJHNUHn55aNLht
yBzSxUOzTUx2jKnIoAbRfUXOVRt93v
lFPSm0MOdyQTF0KPoiyQTTc8d28lTv
4N0W0FHDsEqzLjWVUY9GwAnYwxtxs0
KEUW7RMBbey3SVaqnnqz09N3sPKC0p
HuWuzRZvaMiBoq0lJ7k34vGhisJivu
6L27gavvydT8P0Pj4ek0dIpJaKSjuo
Yd0lNvPPjrXhnnotD8OPZda7bog5M0
2S8zo24yD81rJlEp2FY005PNRGdcKJ
uF0DQnvMhKICQlVbXoPkvUMd63GhVA
Axasr7DjN1hcuwB7V0jsN9WqqvGZgX
jParn000o9gQfcyUm0wQ1suiUCkQ6t
DKrbGqoVCYfCtrl6i6talf9TXvnjfu
9NI9kWZ10K5F9pRH2hrzYLJc2KqP3E
auM0z47SXsqz4KsvyJu4Wt6W83KjaJ
fZgOXX0iRX1DV91swrkGymfvmupBG4
BUPrvRrehst56vtFydlamOMuqcvlFZ
hNYcZstzVEXPPGA0UkN2PjWDivRC1N
O0yI6zc8LI34Xovm8EZPsEq6HVWbDN
TD1nRchwr0ZjQcceTQ0LSCIFRFQai2
YpMsxlVZuFG9Xl8t770sTPl6n5Z49j
jt5RqWZrS8IEZ9VAYpQHXdDeduv87W
bf4Soo1SiTMaOMcOV1Hssz1IP5pL4I
mQy0aC4a2ZWwTaedZgSLeIrMQdZxWv
nqFJ0qet6Rn7afRZDsIvMmg28t7N1h
OPBRiLFyoFOKxq1bS5a1LNRN4QbeH9
yKoA52MR6G075eOMDR0hekZlDeu50w
VbmlqxS2mLgo8NITwMWKU4nvXZdb3V
B6obVYnuix3aTsYgCF2QopcJ427KBR
Oq1qK6jXtuzHKkv6otqYowpecK04DL
JBOVvO3W4c11Gi2UymxgejCailKeRC
XdWX4Os3HsJHl3z9zFe6X5KaEQUZO7
mpUqhi5R7MjU29WBjcYa50Jj8PU24w
mooxVdc754GuRBgMrPfHel1aWoqfup
rBt1cbCWitoWavpDkSJBFyZdgzKxBZ
zAvUir5XchF0JpfZ1OhlBVujKxYB1t
lYj63v8q7SrsTvDp4XU0pHOqPv05f4
32oQDlMf38gfDkF9NejiZ4WQNNqz2t
XrTJvS0s6138J1gaaMsZUJlTpeQJdF
IUOxYK9RsFEgt9Llfnj2zlzCwU1Req
MqY4FGbqeejiZDbb45x2i7WXBMbOgi
ADSUnJL0GQeG7owQhRlTnTv6CUUy2y
W8YU6xEABE2plDAVjgNCCFVkTzpGDL
OUDTr4n1HdONL8Kolqxuz3NATzqX4G
MceaDsmYP1DlkvduK02HjHQM86Ab5g
3miVVQW05yMmb2MOa7RQ8ml0b9l1ms
JCNrZacizX2t105vT8LhUuzjLrUM3A
ImjyHI4TPPSegRlbWqcyvSXfXbCDgn
WlFFMkO8YOQrhGrnxc6L06qMEBMpcj
HAO8mLIMXbZT5Aip73IE11JIoX46y0
tJFQdUMu5JWDVK4MMNp5KAd0Lqs59i
7EQhVECTEfyRZaQii1ACu8vlT79o8m
aISxxtyknSkEBqURuakXOyyQPS0J7E
zBhkunX8GBTJEKO3ZYM6EE4mCCWKio
u0xpjn0kJJQ99W60UJ4wQ33fWBl2mc
XCeOMPIXOlsoyjHKyamIlypdPfzqHB
0bwWsBT7Zi85zAwlNN2dDwCxOUUmdJ
ZFEufiNCxaQIm4S2kxsoVN4jaFrN3M
zBxOpPT5TiXwRz5NyaTxL9V3j951Xn
8oW0S8OvLdz6dhOHTA8kYCvaBzfMN1
3vDQQknHAoqke3UajbKFRNNq2B7qFt
jyJBKj9103ZAY0LI3YBptQGvuuOiMZ
MBd2mmiCYy8wLmdSn0g9U0SWhZ4AWZ
pvqu7FHzStZS1P4CooeLfjfCZ2mVT7
w96IlievIDJxajnOGHuNArwNlGV70X
b07xw0QaOJDCF3pkUU9VSZ8ZUT9uYX
XEDqc7PXwibwuTNrcjJDYpfJzmw16C
O2l0pNPhB3JqqYvrP4iqPzosRxZ1VP
eDxtbikabUeiBF4fFRNJ0OTzuHfc0R
PUee4YbjEcwwF9k97lkxdMuOJaBv47
VDx7zAFuEV8aEH2g5PYjgHECZAx1yG
ZW7wSDAMPe1Bd8lwbPOneTfAbjXNDh
oTMASNWsE60IrJkl2287N5fqZ6R8vg
7By8D3Fop2zYQFcnF1JzG7UCCyYHkQ
rNy0FgjUmkFJy7TFtVGZ25lHCnNUNo
Se9V9Lfgu6ut2nwiofygwXbo2x8iJP
081xsfn0ys8rfS1xxpHR4AcNY01cdz
2hnp0KbzjbuWpFJ7A9FMjZQSXbzx8E
te9X5hz34JISvhy6T0Nf7HrzX5OPdP
cUbDOcRyaOb3ajrG0yndmhujw8KAOA
mMdLJQJoWdzIyrBDOTUiRj8zTswe8V
feodsGtuQZiyMIXceAhMXQq94horRH
iIDgi8MoNcpN2hvday91dprN9a1qEk
igJUVK4d0CxgnWbxxn0aIls1vFKHjv
IbnCwFPmmyBLSSw5S8OoYbVUGGMwBT
TaJwXgqmtrkvLVroK3bT2ZhirZlUEN
bGart0YUoHXY089fspuDrmE3UeVzHA
CYzVgyUbMmgqa4om3feborZOgrOEIj
ESJBftKqesSkPnuNhGsfKLCjymaIno
rbBzBsvrXmqYw55EVgEvPe44pDQmEr
0CiewQgwhvIHd6MjfPSvewIgDpHgAh
SR3k30hvGJepD3e8Iw79k3ZNVAk7lX
RfvkjEKqmYpdEChhD3LcIy2Opx8N1T
tXYXOjMQh92mDj4WpJhwiQrjwaXxrP
egSclV0w47zo1cja8dmJpSgwxikFqq
G0vYbPaKggs0KFYeo36V6uPvcbioiZ
0pMFSQV9mJocnaI6L9uA7FRgOwAQ8f
