# Supplementary material for: Using Different Types of Artificial Neural Networks to Classify 2D Matrix Codes and Their Rotations—A Comparative Study
Source: J Imaging. 2023 Sep 18;9(9):188. doi: 10.3390/jimaging9090188 (PMC10532761; doi:10.3390/jimaging9090188)
Supplement: Supplementary file 1 [file jimaging-09-00188-s001.zip › s20.txt]

Z0n32F0HrPzysdNtwqxa
Vrm6FmLS30AXEDWXXbkx
kFtlXk5vZuhnxQe4MjIz
s3Q6iuYmebw7LtYakTIS
gwSIKGEjN20puM5sC90V
XzAIuvqpZ6t9A9q0hWA4
uoD4hTCWvU4Gww3K9jlX
vaqOn5p0D6cZaYA70aPs
OWXpvDEPqC6jPk8YJRQi
UcPqjt5WjwGnmqSjgs9t
Y90ycKyY1uT60yvcJmhJ
Hq4yiNDtiLZxCw3x8Qze
r9l37F7nPW27m5dI1172
aEA9vfDXI0GWbaocIbgn
LSOnOF0eS5lU0VASEVwc
CLsjt6UiWaUYtFoJvNzr
4W9aZPFKdb5LEczRbUUL
wRzxJpPzwz3HwYRXemQt
Zo9NMtd7cSJKZELOaOQM
Bu4RPw2cXD4Y8qCXXy6I
9zswASfOs6WoUbrqwI5L
7mgbXljWlCSRCbheEnJo
C0ohDJvTEak5019ZctIo
uHalcX7LFkrfrR1tvBxJ
N7DSzC7hUsbKZpwVNi1C
TgyFyTEbWMPFur4rKKs7
LBM4fkDvQnQnbAtEV7RY
5f83c1mLxzcKo57W5QGi
B6TyL3STP0lgesK7uSHH
NLNwXprOlnkHxItZjcp7
UQCWIdwlSawk0bQHWRNk
n7QBpOKzNfjphqN7m4tK
zG6QVtio3cR3KhRr6loK
k9zmWQLBjPU08WaLZj5c
0bmqU6OvSbcQ8dYnpCYL
Q88S0PI9PGxvsz9t93d8
oNFMLkIeDsJwbm3v0O5e
JGCZXVRwPIEY5vfNWnA8
rELARmGw9jXRrruXkd3z
lmh07bqH71hkbW6sSuJl
YcdU2fhlggbv4U0g0OKq
SE32Jf8wrjA4vLxjHqzZ
6xwBKnC2sseOiz09L4uS
KNnnA002Nzg6DX9eP7VB
hsGbavzIhaD70LV6Pg1B
4dJ7Fd01PyTc5AXE4f0M
Fn9EZW5ecNXGRBWguDb5
kPSZT0qiUBnHSTZJGcSM
Kn7dEx5hFgfB6YSjngrM
bgA121enepToPVYVVZIB
g6NXxucnmLV2jynjv1T1
WX23YwYZgOrUNtDfREQh
Vec0QKvMcPZoj054XWXW
RLuw0z7spHKPyW9dxM1P
50bU0RM12VrvUQBgI4jq
Cts423gaTC0DZuIgBZa4
SO4TAWWvSOj98j7xPm9t
BXa3k3G07wghJPuav7SR
28a4YEbDNM6AxAnqRmAq
aHFUUgTvGna4gDshRnZq
ggeTF4oPiiGEmhRgWENr
J2u6gPK4uvCK316xKRtP
U18bYS90XnuHF0mPZ3h8
SYsP9c9nUQA3c1jhXw5s
kTImjz0DaaqiXRX7lX0O
JklYjHPdkxxfzTDVx57K
WDQQdGqvJlX1VD9BkOhu
FEmaFNaFEnwGi93cunDq
XY0KeHXQ00HnsBynjJwr
d7o91R7UoTed7Pr0iqsH
lw876J0bTeUDUyv4WhHx
kGKhlhiymuL4ZJsJSAhH
quouDTIAJD6xGg0WTFkE
vUPT4PDplbeJzcXoVa5l
m04uiotJG1yNjCZMZENL
za0HTiOvRWAElmOG5FnO
geYfJuwHkfGtCcZfwnFc
F4vfdH0VBNiSOAk49C6F
fT0NKDaIK0YrdsheuyUL
JklN057hWSMdztbRT7Ei
AhsowVC0qr34Gkbj5on4
T0dPwbGP4m0lt6jRMBIn
VeNlcvmdnHjEKllNkucj
uDoLSkxNGRjbUKlRN5Hr
LvsHLagP9XmT5zx17uD0
BRPMiZ1wwT6xjO7hcCIP
pb16GI0KSXflfYXHzIJu
OCc07Fn92YqpOLZPJWov
zonf71Yc5IP0sw65MHsf
nE0LbA2O5JehknZrJ5M0
Pp33yn9Zba3Npwcb0FXe
NNCtWh8hjGuQ0REJlyHC
ba23wgnynyfcreST8oFx
tMfsgvXdaFxRsVnSO3Dc
jbta2ac25BBpJOdsQkw0
KMn094OccB4av2FIYHyh
5Jvk7Lv0Y1bfdTI3zNLb
fnrA4DRLAKDe0iDGr4Ea
S5Cl9qc1wnICP203twE7
F4sFN9XK040ldxD48mUN
EN0a72poYugNjP030pM4
j4khADI6krda6LYKF5V4
KTu1cH2dyY7ImPc9UYi0
Pm1pAIE0MqyYAORwjqRO
i9YtBJX2JKIhUWM4bvk7
smxpz2vpNDrsjDYi4nqx
IABcBCV3wKCtVPF8K4Ji
2c2Xf225Z15ZPV9aAIEJ
HhttzUPQpDLOZYfgSsr0
zEXLRfdF4KKSxPoLyp63
82OWJItYtkRafEXsOYmx
1yFxARGRdy3cA055391M
oX3hcnX4H0ZF16h8mJgo
oSXGToRYn1AQbH0R0Xai
01gB7gLanUA1F4YAyOLx
jJv1HRMTdLLVLjoEBhoz
YuID0SUzcXvVu3g2Nnwe
XqVtlH11WwehSnF3pUCx
eNLqw3YkJ12hVib72omn
Ip8SPv8z6gsw3JSXsbkC
erYN8nza2AYyi2Jx0gW4
Rl3bgKOA5Uoq5G9L8B5b
jolwJyeGcW8WDwmO2flY
MvnwrkPGowUInz9l2Fip
f3pY09z8QbTdAyAk9vNi
QAUHjg9F4LavxVd1A0ZO
wkM0Vd4y2kWSdqva23Y2
zVWfigcfUiBRhIUukUDK
vtqHbETZ5EZL7EuFoM07
VVpTFnolYgVeQC66SMe0
yfkZcpWTsOMGj6oUcpYM
n4VRFp0OD0oAvGxfbjVA
m4opGNztMiKo7Mb7Wlz5
AnYgpG4ENBR25EL1VfLj
NK2oPA26hd7vYLPxkRW8
ocbzzuneW0p8o6CMu6NF
yz8FxDr8rAmY3EwbmoVD
cpxgWTnF2b1F0i0VL82w
ig8kM6MHiX0XR8mMB05k
BbUllbe5aFN1bvE7Kgl6
iurOIsrmNr8NgqLiBTce
ybEZKEjH9200EofWsojl
eZ5VyaDGMWb0TGwBGp0T
PQcuXZGeiQngAv38ttxS
jGLOwBifY0pwvdtcBAsJ
U5WrUgoDwIxj48leK8h0
vjjFNnp5TAMexBldIyfk
Ta0hisPJ0ASaDdMUuIbG
nJsF28ODNlMc8ZcsBSc0
H0Ige5qQK3Rb7CP5ecNP
EYWjhEmm0yZC2AFHUFQ3
sOoyznLwE95DazYfAXUe
uolAzMw11TS2dgGT6Zwq
7Lebsp8jxo6PERM2gWIk
YTH3nCW1zpMZV5hWt8Rh
2VHBqmCJHNUHn55aNLht
yBzSxUOzTUx2jKnIoAbR
fUXOVRt93vlFPSm0MOdy
QTF0KPoiyQTTc8d28lTv
4N0W0FHDsEqzLjWVUY9G
wAnYwxtxs0KEUW7RMBbe
y3SVaqnnqz09N3sPKC0p
HuWuzRZvaMiBoq0lJ7k3
4vGhisJivu6L27gavvyd
T8P0Pj4ek0dIpJaKSjuo
Yd0lNvPPjrXhnnotD8OP
Zda7bog5M02S8zo24yD8
1rJlEp2FY005PNRGdcKJ
uF0DQnvMhKICQlVbXoPk
vUMd63GhVAAxasr7DjN1
hcuwB7V0jsN9WqqvGZgX
jParn000o9gQfcyUm0wQ
1suiUCkQ6tDKrbGqoVCY
fCtrl6i6talf9TXvnjfu
9NI9kWZ10K5F9pRH2hrz
YLJc2KqP3EauM0z47SXs
qz4KsvyJu4Wt6W83KjaJ
fZgOXX0iRX1DV91swrkG
ymfvmupBG4BUPrvRrehs
t56vtFydlamOMuqcvlFZ
hNYcZstzVEXPPGA0UkN2
PjWDivRC1NO0yI6zc8LI
34Xovm8EZPsEq6HVWbDN
TD1nRchwr0ZjQcceTQ0L
SCIFRFQai2YpMsxlVZuF
G9Xl8t770sTPl6n5Z49j
jt5RqWZrS8IEZ9VAYpQH
XdDeduv87Wbf4Soo1SiT
MaOMcOV1Hssz1IP5pL4I
mQy0aC4a2ZWwTaedZgSL
eIrMQdZxWvnqFJ0qet6R
n7afRZDsIvMmg28t7N1h
OPBRiLFyoFOKxq1bS5a1
LNRN4QbeH9yKoA52MR6G
075eOMDR0hekZlDeu50w
VbmlqxS2mLgo8NITwMWK
U4nvXZdb3VB6obVYnuix
3aTsYgCF2QopcJ427KBR
Oq1qK6jXtuzHKkv6otqY
owpecK04DLJBOVvO3W4c
