# Supplementary material for: Using Different Types of Artificial Neural Networks to Classify 2D Matrix Codes and Their Rotations—A Comparative Study
Source: J Imaging. 2023 Sep 18;9(9):188. doi: 10.3390/jimaging9090188 (PMC10532761; doi:10.3390/jimaging9090188)
Supplement: Supplementary file 1 [file jimaging-09-00188-s001.zip › s10.txt]

Z0n32F0HrP
zysdNtwqxa
Vrm6FmLS30
AXEDWXXbkx
kFtlXk5vZu
hnxQe4MjIz
s3Q6iuYmeb
w7LtYakTIS
gwSIKGEjN2
0puM5sC90V
XzAIuvqpZ6
t9A9q0hWA4
uoD4hTCWvU
4Gww3K9jlX
vaqOn5p0D6
cZaYA70aPs
OWXpvDEPqC
6jPk8YJRQi
UcPqjt5Wjw
GnmqSjgs9t
Y90ycKyY1u
T60yvcJmhJ
Hq4yiNDtiL
ZxCw3x8Qze
r9l37F7nPW
27m5dI1172
aEA9vfDXI0
GWbaocIbgn
LSOnOF0eS5
lU0VASEVwc
CLsjt6UiWa
UYtFoJvNzr
4W9aZPFKdb
5LEczRbUUL
wRzxJpPzwz
3HwYRXemQt
Zo9NMtd7cS
JKZELOaOQM
Bu4RPw2cXD
4Y8qCXXy6I
9zswASfOs6
WoUbrqwI5L
7mgbXljWlC
SRCbheEnJo
C0ohDJvTEa
k5019ZctIo
uHalcX7LFk
rfrR1tvBxJ
N7DSzC7hUs
bKZpwVNi1C
TgyFyTEbWM
PFur4rKKs7
LBM4fkDvQn
QnbAtEV7RY
5f83c1mLxz
cKo57W5QGi
B6TyL3STP0
lgesK7uSHH
NLNwXprOln
kHxItZjcp7
UQCWIdwlSa
wk0bQHWRNk
n7QBpOKzNf
jphqN7m4tK
zG6QVtio3c
R3KhRr6loK
k9zmWQLBjP
U08WaLZj5c
0bmqU6OvSb
cQ8dYnpCYL
Q88S0PI9PG
xvsz9t93d8
oNFMLkIeDs
Jwbm3v0O5e
JGCZXVRwPI
EY5vfNWnA8
rELARmGw9j
XRrruXkd3z
lmh07bqH71
hkbW6sSuJl
YcdU2fhlgg
bv4U0g0OKq
SE32Jf8wrj
A4vLxjHqzZ
6xwBKnC2ss
eOiz09L4uS
KNnnA002Nz
g6DX9eP7VB
hsGbavzIha
D70LV6Pg1B
4dJ7Fd01Py
Tc5AXE4f0M
Fn9EZW5ecN
XGRBWguDb5
kPSZT0qiUB
nHSTZJGcSM
Kn7dEx5hFg
fB6YSjngrM
bgA121enep
ToPVYVVZIB
g6NXxucnmL
V2jynjv1T1
WX23YwYZgO
rUNtDfREQh
Vec0QKvMcP
Zoj054XWXW
RLuw0z7spH
KPyW9dxM1P
50bU0RM12V
rvUQBgI4jq
Cts423gaTC
0DZuIgBZa4
SO4TAWWvSO
j98j7xPm9t
BXa3k3G07w
ghJPuav7SR
28a4YEbDNM
6AxAnqRmAq
aHFUUgTvGn
a4gDshRnZq
ggeTF4oPii
GEmhRgWENr
J2u6gPK4uv
CK316xKRtP
U18bYS90Xn
uHF0mPZ3h8
SYsP9c9nUQ
A3c1jhXw5s
kTImjz0Daa
qiXRX7lX0O
JklYjHPdkx
xfzTDVx57K
WDQQdGqvJl
X1VD9BkOhu
FEmaFNaFEn
wGi93cunDq
XY0KeHXQ00
HnsBynjJwr
d7o91R7UoT
ed7Pr0iqsH
lw876J0bTe
UDUyv4WhHx
kGKhlhiymu
L4ZJsJSAhH
quouDTIAJD
6xGg0WTFkE
vUPT4PDplb
eJzcXoVa5l
m04uiotJG1
yNjCZMZENL
za0HTiOvRW
AElmOG5FnO
geYfJuwHkf
GtCcZfwnFc
F4vfdH0VBN
iSOAk49C6F
fT0NKDaIK0
YrdsheuyUL
JklN057hWS
MdztbRT7Ei
AhsowVC0qr
34Gkbj5on4
T0dPwbGP4m
0lt6jRMBIn
VeNlcvmdnH
jEKllNkucj
uDoLSkxNGR
jbUKlRN5Hr
LvsHLagP9X
mT5zx17uD0
BRPMiZ1wwT
6xjO7hcCIP
pb16GI0KSX
flfYXHzIJu
OCc07Fn92Y
qpOLZPJWov
zonf71Yc5I
P0sw65MHsf
nE0LbA2O5J
ehknZrJ5M0
Pp33yn9Zba
3Npwcb0FXe
NNCtWh8hjG
uQ0REJlyHC
ba23wgnyny
fcreST8oFx
tMfsgvXdaF
xRsVnSO3Dc
jbta2ac25B
BpJOdsQkw0
KMn094OccB
4av2FIYHyh
5Jvk7Lv0Y1
bfdTI3zNLb
fnrA4DRLAK
De0iDGr4Ea
S5Cl9qc1wn
ICP203twE7
F4sFN9XK04
0ldxD48mUN
EN0a72poYu
gNjP030pM4
j4khADI6kr
da6LYKF5V4
KTu1cH2dyY
7ImPc9UYi0
Pm1pAIE0Mq
yYAORwjqRO
i9YtBJX2JK
IhUWM4bvk7
smxpz2vpND
rsjDYi4nqx
IABcBCV3wK
CtVPF8K4Ji
2c2Xf225Z1
5ZPV9aAIEJ
HhttzUPQpD
LOZYfgSsr0
zEXLRfdF4K
KSxPoLyp63
82OWJItYtk
RafEXsOYmx
1yFxARGRdy
3cA055391M
oX3hcnX4H0
ZF16h8mJgo
oSXGToRYn1
AQbH0R0Xai
01gB7gLanU
A1F4YAyOLx
jJv1HRMTdL
LVLjoEBhoz
YuID0SUzcX
vVu3g2Nnwe
XqVtlH11Ww
ehSnF3pUCx
eNLqw3YkJ1
2hVib72omn
Ip8SPv8z6g
sw3JSXsbkC
erYN8nza2A
Yyi2Jx0gW4
Rl3bgKOA5U
oq5G9L8B5b
jolwJyeGcW
8WDwmO2flY
MvnwrkPGow
UInz9l2Fip
f3pY09z8Qb
TdAyAk9vNi
