# Supplementary material for: Using Different Types of Artificial Neural Networks to Classify 2D Matrix Codes and Their Rotations—A Comparative Study
Source: J Imaging. 2023 Sep 18;9(9):188. doi: 10.3390/jimaging9090188 (PMC10532761; doi:10.3390/jimaging9090188)
Supplement: Supplementary file 1 [file jimaging-09-00188-s001.zip › readme.txt]

2D matrix codes dataset:
------------------------
3000 PNG files; file names are structured as follows: "C_LL_Nxx.png", where
- C   - Class (1: Data Matrix codes, 2: QR codec, 3: Aztec codes, 4: 1D barcode (Code 128), 5: Characters)
- LL  - Length (in characters) of text encoded by codes (10: 10 characters, 20: 20 characters, 30: 30 characters)
- Nxx - Serial number (N=0 images used for training, N=1 images used for testing)
